# Supplementary material for: Association between the Use of Proton Pump Inhibitors and Cardiovascular Diseases: A Nested Case-Control Study Using a National Health Screening Cohort
Source: Biomedicines. 2024 Jan 12;12(1):170. doi: 10.3390/biomedicines12010170 (PMC10813767; doi:10.3390/biomedicines12010170)
Supplement: Supplementary file 1 [file biomedicines-12-00170-s001.zip]

Archive with 1 entries (1 files):
- biomedicines-2782854-supplementary.pdf
